# Supplementary material for: OSov: An Interactive Web Server to Evaluate Prognostic Biomarkers for Ovarian Cancer
Source: Biology (Basel). 2021 Dec 24;11(1):23. doi: 10.3390/biology11010023 (PMC8773055; doi:10.3390/biology11010023)
Supplement: Supplementary file 1 [file biology-11-00023-s001.zip]

Archive with 2 entries (2 files):
- biology-1478768 sup final/Figure S1 OSov predicts overall survival for PLG gene for ovarian patients .pdf
- biology-1478768 sup final/OV-Table_S1.XLSX
